# Supplementary material for: EGDMA- and TRIM-Based Microparticles Imprinted with 5-Fluorouracil for Prolonged Drug Delivery
Source: Polymers (Basel). 2022 Mar 4;14(5):1027. doi: 10.3390/polym14051027 (PMC8914908; doi:10.3390/polym14051027)
Supplement: Supplementary file 1 [file polymers-14-01027-s001.zip]

Archive with 1 entries (1 files):
- polymers-1560976-supplementary.pdf
